# Supplementary material for: Waist Circumference and Body Mass Index as Predictors of Disability Progression in Multiple Sclerosis: A Systematic Review and Meta-Analysis
Source: J Clin Med. 2024 Mar 18;13(6):1739. doi: 10.3390/jcm13061739 (PMC10970884; doi:10.3390/jcm13061739)
Supplement: Supplementary file 1 [file jcm-13-01739-s001.zip]

Archive with 1 entries (1 files):
- jcm-2897560-supplementary.pdf
